# Supplementary material for: Transcranial magnetic stimulation neurophysiology of patients with major depressive disorder: a systematic review and meta-analysis
Source: Psychol Med. 2020 Dec 3;51(1):1–10. doi: 10.1017/S0033291720004729 (PMC7856413; doi:10.1017/S0033291720004729)
Supplement: Supplementary file 1 [file S0033291720004729sup.zip]

Archive with 2 entries (2 files):
- S0033291720004729sup002.docx
- S0033291720004729sup001.doc
